# Supplementary material for: Pardaxin Activates Excessive Mitophagy and Mitochondria-Mediated Apoptosis in Human Ovarian Cancer by Inducing Reactive Oxygen Species
Source: Antioxidants (Basel). 2021 Nov 25;10(12):1883. doi: 10.3390/antiox10121883 (PMC8698909; doi:10.3390/antiox10121883)
Supplement: Supplementary file 1 [file antioxidants-10-01883-s001.zip]

Archive with 1 entries (1 files):
- antioxidants-1457419-supplementary.pdf
